# Supplementary material for: Mechanism of Action of Antitumor Au(I) N-Heterocyclic Carbene Complexes: A Computational Insight on the Targeting of TrxR Selenocysteine
Source: Int J Mol Sci. 2024 Feb 23;25(5):2625. doi: 10.3390/ijms25052625 (PMC10932012; doi:10.3390/ijms25052625)
Supplement: Supplementary file 1 [file ijms-25-02625-s001.zip]

Archive with 1 entries (1 files):
- ijms-2896407-supplementary.pdf
